# Supplementary material for: Phenotypic divergence of sand flathead (Platycephalus bassensis) between heavily and lightly fished regions in Tasmania, Australia
Source: Conserv Physiol. 2026 Feb 5;14(1):coag001. doi: 10.1093/conphys/coag001 (PMC12885885; doi:10.1093/conphys/coag001)
Supplement: Web_Material_coag001 [file web_material_coag001.zip]

Archive with 2 entries (2 files):
- Summary manuscript data.xlsx
- Supplementary information for Phenotypic divergence of sand flathead.pdf
