# Supplementary material for: Phenotypic divergence of sand flathead (Platycephalus bassensis) between heavily and lightly fished regions in Tasmania, Australia
Source: Conserv Physiol. 2026 Feb 5;14(1):coag001. doi: 10.1093/conphys/coag001 (PMC12885885; doi:10.1093/conphys/coag001)
Supplement: Web_Material_coag001 [file web_material_coag001.zip › Summary manuscript data.xlsx]

## Sheet: Size at age
IMAS INDEPENDENT SURVEY (N =307)					Lab held/ experimental fish (N = 137)
Region	Age (years)	Length (mm)	Notes		Region	Age (years)	Length (mm)	Notes
Flinders Island	5.39904	415			North	2	270
Flinders Island	2.39904	325			North	2	238
Flinders Island	3.39904	376			North	1	295
Flinders Island	6.39904	411			North	2	280
Flinders Island	3.39904	360			North	4	282
Flinders Island	8.39904	442			North	2	292
Flinders Island	3.39904	375			North	2	292
Flinders Island	5.39904	319			North	3	286
Flinders Island	2.39904	259			North	2	255
Flinders Island	3.39904	269			North	3	276
Flinders Island	3.39904	270			North	2	275
Flinders Island	5.39904	341			North	2	291
Flinders Island	5.39904	387			North	3	283
Flinders Island	5.39904	384			North	2	297
Flinders Island	4.39904	334			North	6	285
Flinders Island	8.39904	361			North	2	299
Flinders Island	3.39904	308			North	2	305
Flinders Island	8.39904	342			North	3	294
Flinders Island	3.39904	310			North	2	294
Flinders Island	5.39904	371			North	2	275
Flinders Island	4.39904	301			North	4	288
Flinders Island	5.39904	331			North	5	291
Flinders Island	5.39904	414			North	2	251
Flinders Island	5.39904	419			North	2	270
Flinders Island	3.39904	380			North	2	292
Flinders Island	3.39904	339			North	5	300
Flinders Island	3.39904	297			North	5	285
Flinders Island	10.399	459			North	2	278
Flinders Island	5.39904	419			North	3	268
Flinders Island	5.39904	418			North	3	275
Flinders Island	5.39904	400			North	3	291
Flinders Island	5.39904	410			North	3	280
Flinders Island	3.39904	285			North	2	295
Flinders Island	9.39904	466			North	6	302
Flinders Island	9.39904	472			North	1	275
Flinders Island	3.39904	284			North	3	285
Flinders Island	9.39904	377			North	2	283
Flinders Island	5.39904	390			North	2	287
Flinders Island	8.39904	423			North	1	269
Flinders Island	7.39904	360			North	2	303
Flinders Island	2.39904	291			North	3	260
Flinders Island	3.39904	271			North	2	260
Flinders Island	3.39904	280			North	2	275
Flinders Island	3.39904	278			North	1	279
Flinders Island	5.39904	332			North	3	305
Flinders Island	3.39904	271			North	3	260
Flinders Island	5.39904	311			North	2	275
Flinders Island	5.39904	293			North	2	245
Flinders Island	5.39904	302			North	2	275
Flinders Island	5.39904	361			North	6	300
Flinders Island	4.39904	336			North	3	293
Flinders Island*	14.39904*	541*	Excluded (above 12 years old)		North	3	265
Flinders Island	8.39904	454			North	3	295
Flinders Island	5.39904	404			North	4	280
Flinders Island	5.39904	312			North	3	294
Flinders Island	2.39904	277			North	2	286
Flinders Island*	12.39904*	520*	Excluded (above 12 years old)		North	2	286
Flinders Island	5.39904	387			North	2	255
Flinders Island	5.39904	367			North	5	286
Flinders Island	4.39904	352			North	4	285
Flinders Island	5.39904	388			North	3	286
Flinders Island	3.39904	284			North	3	300
Flinders Island	5.39904	411			South	4	270
Flinders Island	5.39904	386			South	3	250
Flinders Island	5.39904	379			South	5	242
Flinders Island	3.39904	338			South	2	259
Flinders Island	7.39904	358			South	3	235
Flinders Island	4.39904	342			South	5	237
Flinders Island	10.399	498			South	4	242
Flinders Island	6.39904	412			South	4	267
Flinders Island	5.39904	366			South	1	216
Flinders Island	5.39904	328			South	4	243
Flinders Island	2.39904	288			South	4	223
Flinders Island	2.39904	281			South	5	168
Flinders Island	5.39904	416			South	1	200
Flinders Island	5.39904	398			South	4	238
Flinders Island	5.39904	363			South	3	220
Flinders Island	2.39904	276			South	1	200
Flinders Island	3.39904	301			South	4	202
Flinders Island	2.39904	260			South	4	231
Flinders Island	3.39904	308			South	7	224
Flinders Island	3.40178	371			South	8	226
Flinders Island	2.40178	273			South	4	230
Flinders Island	6.40178	429			South	2	230
Flinders Island	3.40178	373			South	5	254
Flinders Island	5.40178	428			South	8	231
Flinders Island	4.40178	399			South	2	216
Flinders Island	2.40178	330			South	7	275
Flinders Island	8.40178	447			South	6	239
Flinders Island	8.40178	474			South	8	228
Flinders Island	3.40178	348			South	5	233
Flinders Island	8.40178	426			South	4	263
Flinders Island	9.40178	482			South	5	104
Flinders Island	3.40178	366			South	4	205
Flinders Island	5.40178	411			South	4	240
Flinders Island	5.40178	382			South	3	221
Flinders Island	5.40178	402			South	4	220
Flinders Island	2.40178	322			South	3	250
Flinders Island	5.40178	379			South	3	228
Flinders Island	8.40178	498			South	4	266
Flinders Island*	12.40452*	546*	Excluded (above 12 years old)		South	4	220
Flinders Island	5.40452	459			South	4	254
Flinders Island	5.40452	461			South	4	225
Flinders Island	3.40452	328			South	4	240
Flinders Island	5.40452	381			South	4	215
Flinders Island	9.40452	473			South	6	240
Flinders Island	4.40452	376			South	4	224
Flinders Island	9.40725	414			South	3	210
Flinders Island*	17.40726*	425*	Excluded (above 12 years old)		South	6	220
Flinders Island	7.40726	401			South	2	220
Flinders Island	6.40726	323			South	3	225
Flinders Island	10.4073	380			South	5	250
Flinders Island	7.40726	460			South	7	241
Flinders Island	9.40725	422			South	4	240
Flinders Island	10.4073	471			South	4	231
Flinders Island	5.40726	396			South	4	221
Flinders Island	2.40726	331			South	2	259
Flinders Island	5.40726	351			South	7	255
Flinders Island	3.40726	284			South	7	218
Flinders Island	4.40726	395			South	3	225
Flinders Island	5.40726	359			South	4	252
Flinders Island	10.4073	341			South	3	230
Flinders Island	10.4073	442			South	1	180
Flinders Island	5.40726	325			South	4	260
Flinders Island	5.40726	357			South	4	215
Flinders Island	5.40726	321			South	5	219
Flinders Island	9.40725	325			South	5	203
Flinders Island	5.40726	335			South	4	219
Flinders Island	5.40726	331			South	4	210
Flinders Island	5.40726	294			South	5	274
Flinders Island	10.4073	386			South	7	260
Flinders Island	5.40726	286			South	4	269
Flinders Island*	13.40726*	379*	Excluded (above 12 years old)		South	5	237
Flinders Island	5.40726	309			South	5	221
Flinders Island	10.4073	438			South	3	198
Flinders Island	5.40726	302			South	5	215
Flinders Island	9.40725	326			South	2	269
Flinders Island	4.40726	280
Flinders Island	9.40725	369
Flinders Island	9.40999	507
Flinders Island	6.40999	495
Flinders Island	5.40999	393
Flinders Island	4.40999	416
Flinders Island	8.40999	526
Flinders Island	11.41	506
Flinders Island	8.40999	474
FrederickHenryNorfolk	5.29107	267
FrederickHenryNorfolk	5.29107	283
FrederickHenryNorfolk	5.29107	310
FrederickHenryNorfolk	6.29107	310
FrederickHenryNorfolk	5.29107	322
FrederickHenryNorfolk	3.29107	236
FrederickHenryNorfolk	4.29107	271
FrederickHenryNorfolk	8.29107	357
FrederickHenryNorfolk	8.29107	301
FrederickHenryNorfolk	6.29107	296
FrederickHenryNorfolk	5.29107	295
FrederickHenryNorfolk	4.29107	293
FrederickHenryNorfolk	4.29107	201
FrederickHenryNorfolk	4.29107	284
FrederickHenryNorfolk	4.29107	252
FrederickHenryNorfolk	3.29107	242
FrederickHenryNorfolk	3.29107	252
FrederickHenryNorfolk	3.29107	347
FrederickHenryNorfolk	6.29107	316
FrederickHenryNorfolk	6.29107	282
FrederickHenryNorfolk	4.29107	281
FrederickHenryNorfolk	4.29107	256
FrederickHenryNorfolk	4.29107	280
FrederickHenryNorfolk	7.29107	372
FrederickHenryNorfolk	4.29107	270
FrederickHenryNorfolk	4.29107	289
FrederickHenryNorfolk	4.29107	287
FrederickHenryNorfolk	4.29107	262
FrederickHenryNorfolk	6.29107	232
FrederickHenryNorfolk	6.29107	302
FrederickHenryNorfolk	7.29107	335
FrederickHenryNorfolk	3.29107	223
FrederickHenryNorfolk	3.29107	241
FrederickHenryNorfolk	4.29107	271
FrederickHenryNorfolk	4.29107	281
FrederickHenryNorfolk	4.29107	232
FrederickHenryNorfolk	4.29107	282
FrederickHenryNorfolk	7.29107	327
FrederickHenryNorfolk	8.29107	295
FrederickHenryNorfolk	4.29107	264
FrederickHenryNorfolk	5.29107	285
FrederickHenryNorfolk	4.29107	275
FrederickHenryNorfolk	5.29107	262
FrederickHenryNorfolk	4.29107	281
FrederickHenryNorfolk	5.29107	257
FrederickHenryNorfolk	4.29107	231
FrederickHenryNorfolk	4.29107	241
FrederickHenryNorfolk	7.29107	342
FrederickHenryNorfolk	7.29107	341
FrederickHenryNorfolk	5.29107	307
FrederickHenryNorfolk	12.2911	426
FrederickHenryNorfolk	6.29107	320
FrederickHenryNorfolk	4.29107	236
FrederickHenryNorfolk	7.29107	292
FrederickHenryNorfolk	5.29107	256
FrederickHenryNorfolk	5.29107	231
FrederickHenryNorfolk	8.29107	267
FrederickHenryNorfolk	7.29107	267
FrederickHenryNorfolk	8.29107	276
FrederickHenryNorfolk	6.29107	290
FrederickHenryNorfolk	9.29107	371
FrederickHenryNorfolk	6.29107	319
FrederickHenryNorfolk	7.29107	323
FrederickHenryNorfolk	5.29107	239
FrederickHenryNorfolk	6.29107	266
FrederickHenryNorfolk	5.29107	236
FrederickHenryNorfolk	4.29107	227
FrederickHenryNorfolk	8.29107	304
FrederickHenryNorfolk	4.29107	229
FrederickHenryNorfolk	5.29107	241
FrederickHenryNorfolk	5.29107	271
FrederickHenryNorfolk	5.29107	264
FrederickHenryNorfolk	8.29107	319
FrederickHenryNorfolk	9.29107	283
FrederickHenryNorfolk	5.29107	327
FrederickHenryNorfolk	6.29107	250
FrederickHenryNorfolk	8.29107	282
FrederickHenryNorfolk	7.29107	278
FrederickHenryNorfolk	11.2911	314
FrederickHenryNorfolk	7.29107	301
FrederickHenryNorfolk	8.29107	284
FrederickHenryNorfolk	4.29107	232
FrederickHenryNorfolk	6.29107	256
CHANNEL	9.27464	280
CHANNEL	4.27464	266
CHANNEL	4.27464	253
CHANNEL	4.27464	250
CHANNEL	4.27464	283
CHANNEL	5.27464	267
CHANNEL	7.27464	362
CHANNEL	6.27464	320
CHANNEL	5.27464	281
CHANNEL	7.27464	280
CHANNEL	7.27464	278
CHANNEL	9.27464	251
CHANNEL	6.27464	290
CHANNEL	3.27464	272
CHANNEL	3.27464	250
CHANNEL	3.27464	242
CHANNEL	4.27464	200
CHANNEL	5.27464	335
CHANNEL	4.27464	311
CHANNEL	7.27464	272
CHANNEL	8.27464	227
CHANNEL	5.27464	226
CHANNEL	4.27464	274
CHANNEL	8.27464	212
CHANNEL	5.27464	302
CHANNEL	4.27464	276
CHANNEL	5.27464	232
CHANNEL	4.27464	272
CHANNEL	5.27464	282
CHANNEL	3.27464	244
CHANNEL	6.27464	291
CHANNEL	7.27464	267
CHANNEL	5.27464	276
CHANNEL	4.27464	266
CHANNEL	3.27464	257
CHANNEL	4.27464	266
CHANNEL	5.27464	266
CHANNEL	4.27464	274
CHANNEL	3.27464	255
CHANNEL	5.27464	285
CHANNEL	4.27464	274
CHANNEL	4.27464	261
CHANNEL	8.27464	260
CHANNEL	8.27464	325
CHANNEL	7.27464	309
CHANNEL	7.27464	319
CHANNEL	7.27464	307
CHANNEL	7.27464	279
CHANNEL	5.27464	282
CHANNEL	7.27464	328
CHANNEL	5.27464	305
CHANNEL	9.27464	357
CHANNEL	10.2746	342
CHANNEL	7.27464	335
CHANNEL	7.27464	266
CHANNEL	7.27464	300
CHANNEL	6.27464	267
CHANNEL	6.27464	273
CHANNEL	4.27464	275
CHANNEL	8.27464	285
CHANNEL	2.27464	252
CHANNEL	4.27464	279
CHANNEL	3.27464	245
CHANNEL	3.27464	239
CHANNEL	2.27464	250
CHANNEL	3.27464	262
CHANNEL	4.27464	302
CHANNEL	4.27464	267
CHANNEL	3.27464	297
CHANNEL	6.27464	282
CHANNEL	4.27464	291
CHANNEL	6.27464	263
CHANNEL	4.27464	232
CHANNEL	4.27464	248
CHANNEL	4.27464	269
CHANNEL	3.27464	234
CHANNEL	6.27464	275
CHANNEL	6.27464	255
CHANNEL	4.27464	253
CHANNEL	4.27464	224
CHANNEL	5.27464	233
CHANNEL	5.27464	270
CHANNEL	7.27464	281

## Sheet: Metabolic rate
Fish ID (PIT - tag)	Region	Age (years)	Mass (kg)	Chamber	Week post catch	Days post catch	Metabolic rate (mg O₂ kg h⁻¹)	Metabolic rate (mg O₂ h⁻¹)	Metabolic rate (mg O₂ kg⁻0.79 h⁻¹)	Notes	Key
91062819278	North	N/A	0.115	1	1	3	22.26	2.5599	14.1342	Poor otolith readibility no age	Blue and italicised denotes excluded readings (see notes for details)
91062821712	North	2	0.113	2	1	3	25.67	2.90071	16.2395
91067421424	North	3	0.118	3	1	3	23.54	2.77772	15.028
91062821682	North	2	0.093	4	1	3	37.3	3.4689	22.6511
91062821601	North	1	0.12809	1	1	6	29.272	3.74945	19.0121
91062820105	North	2	0.13367	2	1	6	22.725	3.03765	14.8926
91067419634	North	2	0.09936	3	1	6	22.404	2.22606	13.7956
91062819686	North	1	0.07287	4	1	6	29.972	2.18406	17.2922
51	South	N/A	0.0566	1	1	4	38.98	2.20627	21.3272
9530	South	N/A	0.08574	2	1	4	42.07	3.60708	25.1155	Poor otolith readibility no age
113	South	3	0.095	3	1	4	53.24	5.0578	32.4758	Poor otolith readibility no age
9867	South	7	0.1166	4	1	4	58.63	6.83626	37.3359
134	South	4	0.087	1	1	5	57.7215	5.02177	34.565
9830	South	8	0.072	2	1	5	65.0657	4.68473	37.4448
9343	South	6	0.079	3	1	5	59.3342	4.6874	34.8182
1641	South	3	0.0767	4	1	5	59.3625	4.5531	34.6194
9378	South	4	0.0721	1	1	3	N/A	N/A	N/A	Run failure (closed period too short = poor o2 decline unreliable mo2)
9682	South	N/A	0.06355	2	1	3	N/A	N/A	N/A	Run failure (closed period too short = poor o2 decline unreliable mo2)/ poor otolith readibility no age
185	South	3	0.06925	3	1	3	N/A	N/A	N/A	Run failure (closed period too short = poor o2 decline unreliable mo2)
1627	South	1	0.02927	4	1	3	N/A	N/A	N/A	Run failure (closed period too short = poor o2 decline unreliable mo2)
91062819278	North	N/A	0.115	3	2	10	31.8	3.657	20.1917
91062821712	North	2	0.113	4	2	10	41.9	4.7347	26.507
91067421424	North	3	0.118	1	2	10	29.9	3.5282	19.0883
91062821682	North	2	0.093	2	2	10	29.6	2.7528	17.9752
91062821601	North	1	0.1263	1	2	12	48.8667*	6.17186	31.6452	MR excluded (poor R2 < 0.96 = < 35 cycles)
91062820105	North	2	0.14172	3	2	12	22.38	3.1717	14.8478
91067419634	North	2	0.1001	4	2	12	20.0505	2.00705	12.3656
91062819686	North	1	0.08321	2	2	12	24.5969	2.04671	14.5921
9530	South	N/A	0.0815	1	2	11	41.4	3.3741	24.4536
113	South	3	0.0945	4	2	11	32.37	3.05896	19.7235
9867	South	7	0.196	2	2	11	24.34	4.77064	17.286
134	South	4	0.087	4	2	12	42.15	3.66705	25.2404
9830	South	8	0.0703	1	2	12	46.69	3.28231	26.7353
9343	South	6	0.0824	3	2	12	29.622	2.44085	17.5371
1641	South	3	0.067	2	2	12	39.89	2.67263	22.612
9378	South	4	0.0757	2	2	10	42	3.1794	24.4264
9682	South	N/A	0.0702	3	2	10	37.4	2.62548	21.4093
185	South	3	0.072	3	2	10	44.1	3.1752	25.3792
51	South	N/A	0.0626	3	2	11	N/A	N/A	N/A	Run failure (poor o2 readings, R 2 poor, likely mucus in flow through cell)
1627	South	1	0.0305	1	2	10	N/A	N/A	N/A	Run failure (poor o2 readings, R 2 poor, likely mucus in flow through cell)
91062819278	North	N/A	0.115	3	3	17	24.5126	2.81895	15.5645
91062821712	North	2	0.137	1	3	17	42.3325	5.79955	27.8859	Excluded - fish had high activity in chamber
91067421424	North	3	0.124	2	3	17	23.6714	2.93526	15.2701
91062821682	North	2	0.099	4	3	17	33.336	3.30027	20.5115
91062821601	North	1	0.1263	3	3	18	21.3256	2.69343	13.8101
91062820105	North	2	0.14172	2	3	18	36.1838	5.12797	24.0057
91067419634	North	2	0.08321	1	3	18	23.261	1.93555	13.7995
91062819686	North	1	0.1001	4	3	18	23.4631	2.34866	14.4703
51	South	N/A	0.06215	4	3	18	28.6	1.77749	15.9584
9530	South	N/A	0.075	2	3	18	48.52	3.639	28.1633
113	South	3	0.09686	1	3	18	48.54	4.70158	29.7297
9867	South	7	0.10587	3	3	18	28.25	2.99083	17.6287
134	South	4	0.07417	3	3	19	62.9068	4.6658	36.4289	Excluded - fish had high activity in chamber
9830	South	8	0.08124	2	3	19	62.72	5.09537	37.0218	Excluded - fish had high activity in chamber
9343	South	6	0.8101	1	3	19	30.46	24.6756	29.1422
1641	South	3	0.08324	4	3	19	46.21	3.84652	27.4161
9378	South	4	0.749	2	3	17	39.64	29.6904	37.3057
9682	South	N/A	0.07288	1	3	17	54.1	3.94281	31.2137
185	South	3	0.07996	4	3	17	41.68	3.33273	24.5206
1627	South	1	0.03181	3	3	17	N/A	N/A	N/A	Run failure (poor o2 readings, R 2 poor, likely mucus in flow through cell)

## Sheet: Boldness
Fish ID (PIT number)	Site	Mass (kg)	Date of assay	Tank	Time in (acclimation)	Start measurement	End measurement	Start zone	Food zone
9682	South	0.07288	2024-11-05	3B	10:31AM	11:31AM	1:30PM	2	1
185	South	0.07996	2024-11-06	3B	8:00AM	9:00AM	11:00AM	2	1
51	South	0.06215	2024-11-07	1A	9:06AM	10:06am	12:06PM	2	1
9530	South	0.075	2024-11-07	1A	12:40PM	1:40PM	2:40PM	1	2
113	South	0.09686	2024-11-11	8D	10:24:00	11:24AM	1:24PM	1	2
1627	South	0.03181	2024-11-11	8D	1:49PM	2:49PM	4:49PM	1	2
9867	South	0.10587	2024-11-12	8D	8:40am	9:40am	11:40:00	1	2
9830	South	0.08124	2024-11-12	8C	12:10pm	1:10pm	3:10pm	1	2
1682	Flinders	0.099	2024-12-23	7b	10:01:00	11:01am	1:01pm	2	1
9255	Flinders	0.137	2024-12-24	7b	08:39:00	9:39am	11:39pm	1	2
9278	Flinders	0.115	2024-12-26	7b	08:15:00	9:15am	11:15am	2	1
1424	Flinders	0.124	2024-12-26	7b	11:17:00	12:17:00	2:17pm	1	2
9686	Mussel roe	0.1001	2025-01-06	1c	8:00AM	9:00AM	11am	1	2
1601	Mussel roe	0.1263	2025-01-06	1c	11:30AM	12:30PM	2:25pm	2	1
9634	Mussel roe	0.08321	2025-01-06	1c	2:30pm	3:30pm	5:30pm	1	2
				TIME TO EVENT SUMMARY
Time to enter novel area							Key
			Region				0 = did not enter
Fish ID (PIT number)	Fish mass (kg)	Seconds elapsed	South	Flinders	Musselroe	Notes	1 = entered
9682	0.07288	523	1
185	0.07996	7568	0
51	0.06215	6900	0
9530	0.075	6603	0
113	0.09686	6903	0
1627	0.03181	7243	0
9867	0.10587	15	1
9830	0.08124	4463	1
1682	0.099	46		1
9255	0.137	7284		0		Pit replaced (previously 1712)
9278	0.115	147		1
1424	0.124	292		1
9686	0.1001	7224			0
1601	0.1263	6480			0
9634	0.08321	6980			0
Time to strike							Key
			Region				0 = did not strike bait
Fish ID (PIT number)	Fish mass (kg)	Seconds elapsed	South	Flinders	Musselroe	Notes	1 = did strike bait
9682	0.07288	8336	0
185	0.07996	7568	0
51	0.06215	6900	0
9530	0.075	6603	0
113	0.09686	6903	0
1627	0.03181	7243	0
9867	0.10587	15	1
9830	0.08124	7214	0
1682	0.099	7200		0
9255	0.137	7284		0		Pit replaced (previously 1712)
9278	0.115	154		1
1424	0.124	7684		0
9686	0.1001	7224			0
1601	0.1263	6480			0
9634	0.08321	6980			0
